# Supplementary material for: Organic amendment plus inoculum drivers: Who drives more P nutrition for wheat plant fitness in small duration soil experiment
Source: PLoS One. 2022 Apr 13;17(4):e0266279. doi: 10.1371/journal.pone.0266279 (PMC9007377; doi:10.1371/journal.pone.0266279)
Supplement: S1 File — (XLSX) [file pone.0266279.s004.xlsx]

## Sheet: T0 Enzyme
									(ΔODxVREACTIONXVTOTALX60)/0.0188XVSSAMPLEXTMIN										µLITERSRXN VOLUME	TOTAL RXN VOLUME	µLITERSV SAMPLE
	enzyme	ΔOD	nano moles pNPP/ml/h			Moles of pNPP/ml/hr													2250	2275	25		30
soil	0.518	0.240667	2948.73	2.94873		2.94873e-06													2.25	2.275	0.025
soil	0.476	0.198667	2434.13	2.43413		2.43413e-06
soil	0.517	0.239667	2936.47	2.93647		2.93647e-06		Treatments T0	nano moles pNPP/ml/h	u mol/ml/hr	mMoles/ml/hr	moles of pNPP/ml/hr	stdeva
			2773.11	0.29363	2.77311	2.9363e-07		soil	2773.11	2.77311	0.00277311	2.77311e-06	2.9363e-07
soil+plant+bacteria	0.502	0.224667	2752.69	2.75269		2.75269e-06		soil+plant+bacteria	2646.5	2.6465	0.0026465	2.6465e-06	9.90344e-08
soil+plant+bacteria	0.492	0.214667	2630.17	2.63017		2.63017e-06		soil+plant+bacteria	2907.89	2.90789	0.00290789	2.90789e-06	3.27926e-07
soil+plant+bacteria	0.486	0.208667	2556.65	2.55665		2.55665e-06		soil+plant+bacteria+nematodes	6473.31	6.47331	0.00647331	6.47331e-06	2.43339e-06
			2646.5	0.0990344	2.6465	9.90344e-08
soil+plant+bacteria	0.539	0.261667	3206.03	3.20603		3.20603e-06
soil+plant+bacteria	0.519	0.241667	2960.98	2.96098		2.96098e-06
soil+plant+bacteria	0.486	0.208667	2556.65	2.55665		2.55665e-06
			2907.89	0.327926	2.90789	3.27926e-07			2.77311
soil+plant+bacteria+nematodes	0.802	0.524667	6428.39	6.42839		6.42839e-06			2.6465
soil+plant+bacteria+nematodes	0.806	0.528667	6477.4	6.4774		6.4774e-06			2.90789
soil+plant+bacteria+nematodes	0.809	0.531667	6514.15	6.51415		6.51415e-06			6.47
			6473.31	0.0430288	6.47331	3.27926e-07
Blank	0.292		0	0
	0.283	0.00566667	69.4299	0.0694299
	0.257	-0.0203333	-249.131	-0.249131
	0.277333		-59.9003	0.167515	-0.0599003

## Sheet: T1 enzyme 
											(ΔODxVREACTIONXVTOTALX60)/0.0188XVSSAMPLEXTMIN								µLITERSRXN VOLUME	TOTAL RXN VOLUME	µLITERSV SAMPLE		TIME
		ΔOD	nano moles pNPP/ml/h																2250	2275	25		30
soil	0.522	0.221	2707.76	2.70776		2.70776e-06												ml	2.25	2.275	0.025
soil	0.46	0.159	1948.12	1.94812		1.94812e-06
soil	0.466	0.165	2021.63	2.02163		2.02163e-06
			2225.84	0.418975	2.22584	4.18975e-07		Treatments T1	nano moles pNPP/ml/h	micro molespNPP/ml/hr	mili moles	moles of pNPP/ml/hr	stdeva
soil+plant+bacteria	0.464	0.163	1997.13	1.99713		1.99713e-06		soil	2225.84	2.22584	0.00222584	2.22584e-06	4.18975e-07
soil+plant+bacteria	0.479	0.178	2180.91	2.18091		2.18091e-06		soil+plant+bacteria	1972.62	1.97262	0.00197262	1.97262e-06	2.21561e-07
soil+plant+bacteria	0.443	0.142	1739.83	1.73983		1.73983e-06		soil+plant+bacteria	1654.06	1.65406	0.00165406	1.65406e-06	7.87714e-08
			1972.62	0.221561	1.97262	2.21561e-07
soil+plant+bacteria	0.437	0.136	1666.32	1.66632		1.66632e-06
soil+plant+bacteria	0.436	0.135	1654.06	1.65406		1.65406e-06
soil+plant+bacteria	0.435	0.134	1641.81	1.64181		1.64181e-06
			1654.06	0.0122523	1.65406	1.22523e-08
soil+plant+bacteria+nematodes	0.48	0.179	2193.17	2.19317		2.19317e-06		a	2.77311	2.22584
soil+plant+bacteria+nematodes	0.46	0.159	1948.12	1.94812		1.94812e-06		b	2.6465	1.97262
soil+plant+bacteria+nematodes	0.442	0.141	1727.58	1.72758		1.72758e-06		c	2.90789	1.65406
			1956.29	0.232902	1.95629	2.32902e-07		d	5.37877	1.95629
B	0.305	0.305	3736.96	3.73696
	0.29	0.29	3553.17	3.55317
	0.308	0.308	3773.72	3.77372
	0.301	0.301	3687.95	0.118157	3.68795

## Sheet: COMPARSION  (2)after changes
									gram	mg	mg\
			P mg/plant Root	mg/plant shoot	total P mg/plant		total root wt	totalshoot wt	total wt (g)	total root wt	mgtotalshoot wt	total plant wt		P plant %
	b0		1.10492	2.1835	3.28842		0.0686	0.2956	0.3642	68.6	295.6	364.2		0.00902915
	b0		1.14841	2.25375	3.40216		0.0713	0.2662	0.3375	71.3	266.2	337.5		0.0100805
	b0		1.08696	2.29865	3.3856	3.35873	0.0694	0.3021	0.3715	69.4	302.1	371.5	357.733	0.00911333
	c0		1.78586	3.38461	5.17046		0.1024	0.4322	0.5346	102.4	432.2	534.6		0.00967165	b
	c0		1.54451	2.84134	4.38585		0.1077	0.3027	0.4104	107.7	302.7	410.4		0.0106868	c
	c0		1.9013	2.25255	4.15384	4.57005	0.1063	0.2519	0.3582	106.3	251.9	358.2	434.4	0.0115964	d
	d0		0.861006	3.5577	4.4187		0.0282	0.3389	0.3671	28.2	338.9	367.1		0.0120368
	d0		0.863205	3.32685	4.19005		0.0543	0.3384	0.3927	54.3	338.4	392.7		0.0106699
	d0		0.809358	3.68892	4.49828	4.36901	0.2059	0.359	0.5649	205.9	359	564.9	441.567	0.00796297
	b1		2.80121	7.37605	10.1773		0.128	0.551	0.679	128	551	679		0.0149886
	b1		2.89771	6.88082	9.77852		0.14	0.482	0.622	140	482	622		0.0157211
	b1		2.67237	6.76334	9.43571	9.79717	0.1151	0.446	0.5611	115.1	446	561.1	620.7	0.0168164
	c1		3.14234	11.9538	15.0961		0.1328	0.5961	0.7289	132.8	596.1	728.9		0.0207108
	c1		3.03449	7.55713	10.5916		0.1579	0.4186	0.5765	157.9	418.6	576.5		0.0183723
	c1		3.65123	12.334	15.9852	13.891	0.1703	0.629	0.7993	170.3	629	799.3	701.567	0.019999
	d1		2.73811	11.7654	14.5035		0.1531	0.4937	0.6468	153.1	493.7	646.8		0.0224235
	d1		2.9336	12.5005	15.4341		0.1492	0.5502	0.6994	149.2	550.2	699.4		0.0220677
	d1		3.21129	13.0647	16.276	15.4046	0.1671	0.564	0.7311	167.1	564	731.1	692.433	0.0222624

## Sheet: T0T1 net P
			Pwf
		Tfreatments	mg/g						fT0
	T0	a	0.006354						microgram/g	mid
		a	0.006714					a	63.54	59.5	4.04
		a	0.007254					a	67.14	59.5	7.64
		b	0.002394					a	72.54	66.967	5.573	5.751
		b	0.002574					b	23.94	2.83333	21.1067
		b	0.002394					b	25.74	1.16667	24.5733
		c	0.003834					b	23.94	1.16667	22.7733	22.8178
		c	0.004914					c	38.34	22.8333	15.5067
		c	0.002754					c	49.14	22.8333	26.3067
		d	0.005814					c	27.54	17.8333	9.70667	17.1733
final	mid	d	0.005814					d	58.14	17.8333	40.3067
old value	old value	d	0.005994					d	58.14	14.5	43.64
0.006174	0.005796	e	0.004536					d	59.94	21.1667	38.7733	40.9067
0.006534		f	0.005376
0.005814		f	0.005271
									a	34.44	29.3	5.14
		a	0.003444						a	41.4686	41.1667	0.301905
		a	0.00414686						a	46.74	41.8	4.94	3.46063
		a	0.004674						b	102.969	84.5	18.4686																	#DIV/0!
		b	0.0102969						b	106.483	87.0833	19.3995
	0.00889114	b	0.010736						b	111.754	87.8333	23.921	20.5963
		b	0.0111754						c	66.0686	39.5	26.5686																	#DIV/0!
		c	0.00660686						c	53.7686	33.3	20.4686
		c	0.00537686						c	53.7686	39.5	14.2686	20.4352
		c	0.00537686						d	62.5543	34.5	28.0543																	#DIV/0!
		d	0.00625543						d	73.0971	39.5	33.5971
	mid	d	0.00730971						d	62.5543	34.5	28.0543	29.9019
	old value	d	0.00625543																										#DIV/0!
	0.00361667	e	0.00432257
	0.00478333	e	0.00414686
	0.00395	e	0.00449829																										#DIV/0!
	0.00345	f	0.00520114
	0.00445	f	0.00502543
	0.00545	f	0.00502543																										#DIV/0!

## Sheet: plant physical parameters
								frsh weight
	Total plant height (")	shoot length	root length (")	yellow leaves	Green leaves	Total leaves	Total seeds sprout	shoot weight	Root weight
2α	11	9	2	14	37	51	4	1.7104	0.215	To
β	12	9	3	8	29	37	6	1.7977	0.247
γ	13	9	2	11	27	38	7	1.754	0.2598
	12
3	10	9	4	11	40	51	7	2.1645	0.353
3	13	8	3	6	37	43	5	2.1428	0.474
3	14	10	3	9	41	50	7	2.1386	0.443
	12.3333
4	12	9	4	7	36	43	11	2.51	0.453
4	15	11	3	13	34	47	4	2.43	0.439
4	13	8	5	9	44	53	5	2.49	0.457
	13.3333
8	15	9	5	8	14	22	9	2.73	1.24	T1
8	19	10	7	6	19	25	7	2.67	1.27
8	17	10	5	16	27	43	8	2.72	1.255
	17
9	17	11	6	14	25	39	10	2.698	0.6871
9	20	10	10	11	15	26	9	2.673	0.5873
9	20	11	9	9	20	29	10	2.6021	0.4887
	19
10	17	11	8	14	35	49	9	3.41	0.799
10	14	11	6	15	22	37	10	3.31	0.993
10	17	9	9	17	17	34	11	3.54	0.845
	16
